# Supplementary material for: Influences of organic carbon speciation on hyporheic corridor biogeochemistry and microbial ecology
Source: Nat Commun. 2018 Feb 8;9:585. doi: 10.1038/s41467-018-02922-9 (PMC5805721; doi:10.1038/s41467-018-02922-9)
Supplement: Supplementary file 4 — Supplementary Data 1 [file 41467_2018_2922_MOESM4_ESM.xlsx]

## Sheet: Supplementary_Data_1
Supplementary Data 1. Summary of biochemical transformation analyses inferred from FTICR-MS data using peaks unique to the river or hyporheic zone datasets. Normalized counts and the differences between them were based on using only those peaks unique to either the river or the hyporheic zone. Normalization was done relative to the transformation in each dataset with the maximum number of inferre…
Transformation	Plotted in Figure 6e?	Expected Mass Difference	Nitrogen Transformation	Normlaized Count in River (unique peaks)	Normlaized Count in Hyporheic (unique peaks)	Normalized River Count - Normalized Hyporheic Count (unique peaks)
Phosphorus	Yes	30.9738	No	0.702114	0.223328	0.478786
Hydrogen Sulfide	Yes	33.9877	No	0.669443	0.242676	0.426767
Phosphate	Yes	94.9534	No	0.466368	0.171918	0.29445
Thiosulfate	Yes	111.929	No	0.440102	0.171365	0.268737
NH-to-CH2 Replacement	Yes	0.99525	Inorganic	0.879564	0.619679	0.259885
Carboxylation	Yes	43.9898	No	0.862908	0.606412	0.256496
Nitrate	Yes	61.9878	Inorganic	0.401666	0.154229	0.247437
Glyoxylate (-H2O)	Yes	55.9898	No	0.664318	0.464345	0.199973
Formic Acid (-H2O)	Yes	27.9949	No	0.991672	0.804865	0.186807
Formate	Yes	44.9977	No	0.320307	0.153123	0.167184
Sulfate	Yes	95.9517	No	0.420243	0.283029	0.137214
Hydrogenation	Yes	2.01565	No	0.953876	0.845771	0.108105
Condensation/Dehydration	No	18.0106	No	0.898142	0.804312	0.0938304
CH4-to-O Replacement	No	0.03638	No	0.555413	0.484245	0.0711678
Acetate	No	59.0133	No	0.175529	0.109453	0.0660758
Acetylation (-H)	No	59.0133	No	0.175529	0.109453	0.0660758
Acetotacetate (-H2O)	No	84.0211	No	0.392056	0.342731	0.0493256
Malonyl group (-H2O)	No	86.0004	No	0.429212	0.380321	0.0488914
Ammonium	No	18.0344	Inorganic	0.183857	0.139856	0.0440002
Carbamoyl P Transfer (-H2PO4)	No	44.0136	Organic	0.222293	0.179657	0.0426361
Palmitoylation (-H2O)	No	238.23	No	0.0672646	0.0331675	0.0340971
Diphosphate	No	160.94	No	0.133889	0.100055	0.0338333
Urea addition (-H)	No	59.0245	Organic	0.160794	0.131012	0.0297828
Hydroxylation (-H)	No	15.9949	No	1	0.974019	0.0259812
Acetone (-H)	No	57.034	No	0.142217	0.117192	0.0250247
Acetylene	No	26.0157	No	0.657912	0.636263	0.0216485
Cytosine (-H)	No	110.035	Organic	0.094811	0.0735213	0.0212897
Phenylalanine	No	147.068	Organic	0.069827	0.0552792	0.0145479
Biotinyl (-H)	No	243.08	Organic	0.0486867	0.0381426	0.0105441
Cysteine	No	103.009	Organic	0.127482	0.11885	0.00863219
Biotinyl (-H2O)	No	226.078	Organic	0.0409994	0.0375898	0.00340953
Cystine	No	222.013	Organic	0.0403587	0.037037	0.00332171
Isoprene addition (-H)	No	67.0548	No	0.103139	0.100608	0.00253094
Tryptophan	No	186.079	Organic	0.0454837	0.0436705	0.00181313
Co-enzyme A (-H)	No	765.1	Organic	0.00128123	0.000552792	0.000728438
Co-enzyme A (-H2O)	No	748.097	Organic	0.000640615	0.00110558	-0.000464968
Glutathione (-H2O)	No	289.073	Organic	0.0204997	0.0226645	-0.00216478
Thymine (-H)	No	125.035	Organic	0.0800769	0.0823659	-0.00228907
Uridine-5-diphosphate (-H2O)	No	385.992	Organic	0.00384369	0.0110558	-0.00721214
Pyridoxal phosphate (-H2O)	No	229.014	Organic	0.0403587	0.0480929	-0.00773412
Tyrosine	No	163.063	Organic	0.061499	0.0707573	-0.00925829
Methionine	No	131.04	Organic	0.0762332	0.0862355	-0.0100023
Uracil (-H)	No	111.019	Organic	0.0807175	0.0912106	-0.0104931
Cytidine-5-diphosphate (-H2O)	No	385.008	Organic	0.00256246	0.0138198	-0.0112573
Thymidine-5-monophosphate (-H2O)	No	304.046	Organic	0.0262652	0.0381426	-0.0118774
Deoxythymidine-5-diphosphate (-H2O)	No	384.012	Organic	0.00192184	0.0138198	-0.0118979
Guanosine-5-diphosphate (-H2O)	No	425.014	Organic	0.00320307	0.0171365	-0.0139335
Guanosine-5-monophosphate (-H2O)	No	345.047	Organic	0.0108905	0.0248756	-0.0139852
Cytidine-5-monophsophate (-H2O)	No	305.041	Organic	0.0185778	0.0326147	-0.0140369
Uridine-5-monophosphate (-H2O)	No	306.025	Organic	0.0237028	0.0381426	-0.0144399
Adenosine-5-diphosphate (-H2O)	No	409.019	Organic	0.00512492	0.0199005	-0.0147756
Pentose	No	132.042	No	0.32287	0.342178	-0.019308
Adenylate (-H2O)	No	329.053	Organic	0.0102498	0.0326147	-0.0223649
Adenosine-5-monophosphate (-H2O)	No	329.053	Organic	0.0102498	0.0326147	-0.0223649
Glucose (-O)	No	162.053	No	0.247277	0.271421	-0.0241433
Glucose	No	179.056	No	0.0454837	0.0807076	-0.0352239
Lysine	No	128.095	Organic	0.0832799	0.119403	-0.036123
Adenine (-H)	No	134.047	Organic	0.0935298	0.133223	-0.039693
Thymidine (-H2O)	No	224.08	Organic	0.0256246	0.0702045	-0.0445799
Acetylation (-H2O)	No	42.0106	No	0.672646	0.723051	-0.0504057
Glycopeptide (C11H17N1O9)	No	307.09	Organic	0.0243434	0.0779436	-0.0536002
Guanine (-H)	No	150.042	Organic	0.0935298	0.148701	-0.0551712
Ethyl addition (-H2O)	No	28.0313	No	0.574632	0.630735	-0.0561036
Isoleucine	No	113.084	Organic	0.102498	0.158651	-0.0561528
Leucine	No	113.084	Organic	0.102498	0.158651	-0.0561528
Arginine	No	156.101	Organic	0.058296	0.122167	-0.063871
Methylene	No	14.0157	No	0.932095	1	-0.0679052
Uridine (-H2O)	No	226.059	Organic	0.0281871	0.101161	-0.0729738
Proline	No	97.0528	Organic	0.122357	0.196241	-0.0738836
Valine	No	99.0684	Organic	0.123639	0.201769	-0.0781302
Adenosine (-H2O)	No	249.086	Organic	0.0256246	0.118297	-0.0926728
Guanosine (-H2O)	No	265.081	Organic	0.0185778	0.113322	-0.0947444
N-Acetylglucosamine	Yes	203.079	Organic	0.0544523	0.15644	-0.101988
Histidine	Yes	137.059	Organic	0.0602178	0.165837	-0.10562
Glutamine	Yes	128.059	Organic	0.0877643	0.196241	-0.108477
Asparagine	Yes	114.043	Organic	0.101217	0.236595	-0.135378
Glutamic Acid	Yes	129.043	Organic	0.114029	0.284688	-0.170658
Aspartic Acid	Yes	115.027	Organic	0.115951	0.309011	-0.193059
Threonine	Yes	101.048	Organic	0.160794	0.37037	-0.209576
Alanine	Yes	71.0371	Organic	0.189622	0.427861	-0.238239
Glycine	Yes	57.0215	Organic	0.274183	0.514096	-0.239913
Serine	Yes	87.032	Organic	0.185138	0.453289	-0.268151
