# Supplementary material for: Influences of organic carbon speciation on hyporheic corridor biogeochemistry and microbial ecology
Source: Nat Commun. 2018 Feb 8;9:585. doi: 10.1038/s41467-018-02922-9 (PMC5805721; doi:10.1038/s41467-018-02922-9)
Supplement: Supplementary file 5 — Supplementary Data 2 [file 41467_2018_2922_MOESM5_ESM.xlsx]

## Sheet: Supplementary_Data_2
Supplementary Data 2. Summary of biochemical transformation analyses inferred from FTICR-MS data using all peaks in the river or hyporheic zone datasets. Normalized counts and the differences between them were based on using all peaks in either the river or the hyporheic zone (i.e., shared peaks were not excluded). Normalization was done relative to the transformation in each dataset with the max…
Transformation	Plotted in Supplementary Figure 6?	Expected Mass Difference	Nitrogen Transformation	Normalized Count in River (all peaks)	Normalized Count in Hyporheic (all peaks)	Normalized River Count - Normalized Hyporheic Count (all peaks)
Phosphorus	Yes	30.9738	No	0.515931	0.28546	0.230471
Hydrogen Sulfide	Yes	33.9877	No	0.558157	0.37598	0.182177
Carboxylation	Yes	43.9898	No	0.8238	0.665895	0.157906
Phosphate	Yes	94.9534	No	0.343762	0.212758	0.131004
Glyoxylate	Yes	55.9898	No	0.623033	0.493229	0.129804
Nitrate	Yes	61.9878	Inorganic	0.332054	0.202958	0.129096
Thiosulfate	Yes	111.929	No	0.339539	0.212046	0.127494
NH-to-CH2 Replacement	Yes	0.99525	Inorganic	0.751631	0.628653	0.122979
Formate	Yes	44.9977	No	0.272361	0.198147	0.074214
CH4-to-O Replacement	Yes	0.03638	No	0.618426	0.544726	0.0737005
Malonyl Group	Yes	86.0004	No	0.468138	0.402352	0.0657861
Dehydration	Yes	18.0106	No	0.839731	0.776016	0.0637156
Formic Acid	Yes	27.9949	No	0.908445	0.852994	0.0554517
Sulfate	No	95.9517	No	0.428023	0.382929	0.0450936
Hydrogenation	No	2.01565	No	0.885413	0.846222	0.0391903
Acetylene	No	26.0157	No	0.709789	0.675695	0.0340939
Biotinyl (-H)	No	243.08	Organic	0.0673704	0.0386671	0.0287033
Carbamoyl P Transfer (-H2PO4)	No	44.0136	Organic	0.263148	0.236279	0.0268684
Urea addition (-H)	No	59.0245	Organic	0.211708	0.185317	0.0263911
Ammonium	No	18.0344	Inorganic	0.195969	0.169636	0.0263328
Palmitoylation (-H2O)	No	238.23	No	0.056238	0.0336778	0.0225602
Hydroxylation (-H)	No	15.9949	No	1	0.980221	0.019779
Diphosphate	No	160.94	No	0.119962	0.101568	0.0183935
Acetotacetate (-H2O)	No	84.0211	No	0.41785	0.399679	0.018171
Cytosine (-H)	No	110.035	Organic	0.123608	0.106557	0.0170511
Acetate	No	59.0133	No	0.183301	0.172309	0.010992
Acetylation (-H)	No	59.0133	No	0.182342	0.172309	0.0100323
Thymine (-H)	No	125.035	Organic	0.107102	0.0978261	0.00927564
Uracil (-H)	No	111.019	Organic	0.124184	0.116536	0.00764827
Tryptophan	No	186.079	Organic	0.0477927	0.0409836	0.0068091
Phenylalanine	No	147.068	Organic	0.0664107	0.0602281	0.00618267
Biotinyl (-H2O)	No	226.078	Organic	0.0393474	0.0367071	0.00264035
Co-enzyme A (-H)	No	765.1	Organic	0.000767754	0.000356379	0.000411375
Co-enzyme A (-H2O)	No	748.097	Organic	0.000767754	0.000356379	0.000411375
Cysteine	No	103.009	Organic	0.161036	0.160727	0.000309455
Cystine	No	222.013	Organic	0.0416507	0.0418746	-0.000223883
Glutathione (-H2O)	No	289.073	Organic	0.0214971	0.0224519	-0.000954768
Uridine-5-diphosphate (-H2O)	No	385.992	Organic	0.00422265	0.0085531	-0.00433045
Acetone (-H)	No	57.034	No	0.168714	0.173913	-0.00519903
Cytidine-5-diphosphate (-H2O)	No	385.008	Organic	0.00345489	0.00890948	-0.00545459
Deoxythymidine-5-diphosphate (-H2O)	No	384.012	Organic	0.00633397	0.013186	-0.00685206
Guanosine-5-monophosphate (-H2O)	No	345.047	Organic	0.0111324	0.0194227	-0.00829023
Isoprene addition (-H)	No	67.0548	No	0.134549	0.143799	-0.00925006
Adenylate (-H2O)	No	329.053	Organic	0.0134357	0.0228083	-0.00937257
Adenosine-5-monophosphate (-H2O)	No	329.053	Organic	0.0134357	0.0228083	-0.00937257
Pyridoxal phosphate (-H2O)	No	229.014	Organic	0.0537428	0.0632573	-0.0095145
Methionine	No	131.04	Organic	0.110365	0.121169	-0.0108042
Thymidine-5-monophosphate (-H2O)	No	304.046	Organic	0.0314779	0.0425873	-0.0111094
Adenosine-5-diphosphate (-H2O)	No	409.019	Organic	0.00690979	0.0183535	-0.0114437
Guanosine-5-diphosphate (-H2O)	No	425.014	Organic	0.00383877	0.0160371	-0.0121983
Uridine-5-monophosphate (-H2O)	No	306.025	Organic	0.0341651	0.0466857	-0.0125206
Tyrosine	No	163.063	Organic	0.0575816	0.0703849	-0.0128033
Cytidine-5-monophsophate (-H2O)	No	305.041	Organic	0.0278311	0.0459729	-0.0181418
Arginine	No	156.101	Organic	0.0900192	0.110834	-0.0208147
Glycopeptide (C11H17N1O9)	No	307.09	Organic	0.0278311	0.0491803	-0.0213492
Adenine (-H)	No	134.047	Organic	0.118234	0.141839	-0.0236048
Thymidine (-H2O)	No	224.08	Organic	0.028023	0.0522096	-0.0241865
Acetylation (-H2O)	No	42.0106	No	0.716315	0.741803	-0.0254885
Methylene	No	14.0157	No	0.971593	1	-0.0284069
Ethyl addition (-H2O)	No	28.0313	No	0.682917	0.713293	-0.0303755
Glucose (-O)	No	162.053	No	0.283301	0.315217	-0.031916
Glucose	No	179.056	No	0.0497121	0.0819672	-0.0322551
Guanine (-H)	No	150.042	Organic	0.11881	0.152708	-0.0338985
Pentose	No	132.042	No	0.354127	0.389166	-0.0350394
Uridine (-H2O)	No	226.059	Organic	0.0284069	0.0712758	-0.0428689
Lysine	No	128.095	Organic	0.114971	0.16144	-0.0464686
Guanosine	No	265.081	Organic	0.0232246	0.0730577	-0.0498332
Adenosine	Yes	249.086	Organic	0.0261036	0.081789	-0.0556854
Isoleucine	Yes	113.084	Organic	0.158157	0.219886	-0.0617286
Leucine	Yes	113.084	Organic	0.158157	0.219886	-0.0617286
N-Acetylglucosamine	Yes	203.079	Organic	0.0792706	0.144512	-0.0652411
Histidine	Yes	137.059	Organic	0.0752399	0.150392	-0.0751521
Proline	Yes	97.0528	Organic	0.170441	0.260513	-0.0900717
Valine	Yes	99.0684	Organic	0.184069	0.27459	-0.0905211
Glutamine	Yes	128.059	Organic	0.114971	0.2067	-0.0917287
Asparagine	Yes	114.043	Organic	0.129942	0.227904	-0.0979621
Aspartic Acid	Yes	115.027	Organic	0.18215	0.284569	-0.102419
Glutamic Acid	Yes	129.043	Organic	0.161228	0.273877	-0.112649
Threonine	Yes	101.048	Organic	0.234549	0.390057	-0.155508
Serine	Yes	87.032	Organic	0.284069	0.442267	-0.158197
Glycine	Yes	57.0215	Organic	0.364491	0.527441	-0.16295
Alanine	Yes	71.0371	Organic	0.290595	0.457413	-0.166818
