# Supplementary material for: Influences of organic carbon speciation on hyporheic corridor biogeochemistry and microbial ecology
Source: Nat Commun. 2018 Feb 8;9:585. doi: 10.1038/s41467-018-02922-9 (PMC5805721; doi:10.1038/s41467-018-02922-9)
Supplement: Supplementary file 6 — Supplementary Data 3 [file 41467_2018_2922_MOESM6_ESM.xlsx]

## Sheet: Supplementary_Data_3
Supplementary Data 3. Aqueous data used in mixing model analyses, and Gibbs free energy analyses. Data used in the analyses include: Median 〖∆G〗_Cox^o (Gibbs.median), specific conductance (Specific.Cond.mS), non-purgable dissolved organic carbon (NPOC_mg_per_L), dissolved inorganic carbon (DIC_mg_per_L), chloride (Cl_mg_per_L), nitrate (NO3_mg_per_L), and the dissolved organic carbon category use…
WELL.ID	Collect.Date	Sample.ID	Gibbs.median	Gibbs.mean	Number.of.Gibbs.peaks	Depth.to.water.feet	Sample.Event	Specific.Cond.uS	pH.(-999_is_null)	NPOC_mg_per_L	DIC_mg_per_L	Cl_mg_per_L	NO3_mg_per_L	High.or.Low.NPOC
399-1-21A	2013-08-01	Steri.145	44.7545	42.5843	700	38.53	12	487.1	-999	0.228	29.8	23.2	25.4	Low DOC (<0.4 mg/L)
399-1-21A	2013-07-10	Steri.130	50.3	45.7588	712	37.01	11	471	-999	0.269	29.8	23.9	24.9	Low DOC (<0.4 mg/L)
399-1-21A	2013-09-12	Steri.168	46.05	44.2516	703	40.82	14	470	-999	0.223	28.8	21.5	25.1	Low DOC (<0.4 mg/L)
399-1-21A	2013-05-16	Steri.36	52.8511	50.0515	852	36.46	6	474	7	0.237	30.7	22.2	24.4	Low DOC (<0.4 mg/L)
399-1-21A	2013-04-18	Steri.72	57.7091	56.3422	1079	37.55	3	460.6	-999	0.167	31.1	21.4	23.5	Low DOC (<0.4 mg/L)
399-1-21A	2013-05-02	Steri.51	50.325	47.7837	863	38.26	4	458	7.57	0.321	30.4	21.1	23.8	Low DOC (<0.4 mg/L)
399-1-21A	2013-06-20	Steri.121	41.3	39.911	1049	37.83	10	483.3	7.4	0.219	32	24.8	25.4	Low DOC (<0.4 mg/L)
399-1-21A	2013-08-22	Steri.157	44.4667	43.5255	636	39.46	13	477.5	7.35	0.267	29.5	20.9	25.8	Low DOC (<0.4 mg/L)
399-1-21A	2013-05-23	Steri.19	55.3435	50.6658	1452	36.02	7	472	6.88	0.213	30.7	22.5	24.7	Low DOC (<0.4 mg/L)
399-1-21A	2013-10-03	Steri.180	60.3	53.8815	807	41.43	15	467	-999	0.29	28.6	23.2	24.2	Low DOC (<0.4 mg/L)
399-1-21A	2013-05-30	Steri.12	52.5273	49.7425	870	36.33	8	459.8	7.04	0.247	31.2	22.1	24.5	Low DOC (<0.4 mg/L)
399-1-21A	2013-06-06	Steri.108	49.1192	47.1966	470	36.92	9	486.7	7.14	0.227	31.8	21.7	25.7	Low DOC (<0.4 mg/L)
399-1-21A	2013-05-09	Steri.48	47.1462	46.9592	761	37.84	5	463.9	7.22	0.234	31	21.7	24.2	Low DOC (<0.4 mg/L)
399-2-1	2013-05-01	Steri.52	79.4532	66.6871	910	31.52	4	228.5	7.52	0.44	19.3	5.32	6.01	High DOC (>0.4 mg/L)
399-2-1	2013-07-10	Steri.124	72.3	61.8543	532	30.17	11	166.7	-999	0.59	16.4	2.28	2.18	High DOC (>0.4 mg/L)
399-2-1	2013-09-11	Steri.158	54.1929	52.186	966	33.75	14	423.2	7.08	0.441	28.6	17.3	22.7	High DOC (>0.4 mg/L)
399-2-1	2013-05-15	Steri.28	70.6636	59.7242	823	29.39	6	177.2	6.94	0.66	17.3	2.87	2.45	High DOC (>0.4 mg/L)
399-2-1	2013-04-17	Steri.63	65.6437	58.1122	1303	30.28	3	202.3	7.3	0.51	18.2	4.02	4.17	High DOC (>0.4 mg/L)
399-2-1	2013-06-19	Steri.111	67.425	54.2579	444	30.7	10	226.8	7.37	0.5	18.9	5.2	6.65	High DOC (>0.4 mg/L)
399-2-1	2013-10-02	Steri.170	53.9667	49.8804	211	34.35	15	452	7.08	0.335	30.1	19.4	25.7	Low DOC (<0.4 mg/L)
399-2-1	2013-08-21	Steri.148	64.6846	55.8081	413	32.59	13	377	-999	0.42	26.6	15.1	18.7	High DOC (>0.4 mg/L)
399-2-1	2013-05-22	Steri.14	69.3	62.9197	619	29.22	7	167.5	6.96	0.7	16.3	2.53	2.08	High DOC (>0.4 mg/L)
399-2-1	2013-05-29	Steri.3	70.6636	62.1271	889	28.95	8	155.2	6.86	0.81	15.7	1.99	1.42	High DOC (>0.4 mg/L)
399-2-1	2013-07-31	Steri.137	46.05	39.6959	714	31.61	12	312.4	7.11	0.44	23.3	10.2	13.2	High DOC (>0.4 mg/L)
399-2-1	2013-06-05	Steri.99	70.213	58.4902	859	30.08	9	176	6.8	0.63	16.8	2.72	2.54	High DOC (>0.4 mg/L)
399-2-1	2013-05-08	Steri.39	58.6701	53.0164	1398	31.14	5	226.7	7.36	0.42	19.1	5.53	6.48	High DOC (>0.4 mg/L)
399-2-2	2013-05-01	Steri.57	57.6125	51.9134	644	33.74	4	388.7	-999	0.29	26	14.5	20.3	Low DOC (<0.4 mg/L)
399-2-2	2013-07-10	Steri.126	65.05	54.5125	805	32.33	11	234.3	7.05	0.48	20	4.75	6.12	High DOC (>0.4 mg/L)
399-2-2	2013-09-11	Steri.162	53.9667	52.5355	799	36.01	14	458.2	-999	0.247	29.9	18.6	26.4	Low DOC (<0.4 mg/L)
399-2-2	2013-05-15	Steri.29	65.2565	54.1979	1053	31.67	6	199	7.09	0.51	18.4	3.3	3.68	High DOC (>0.4 mg/L)
399-2-2	2013-04-17	Steri.65	60.3	51.4737	1049	32.58	3	216.2	-999	0.434	19	4.75	5.76	High DOC (>0.4 mg/L)
399-2-2	2013-06-19	Steri.113	55.55	51.1664	1076	32.96	10	335.6	7.23	0.36	25.6	9.8	13.7	Low DOC (<0.4 mg/L)
399-2-2	2013-10-02	Steri.171	47.7878	46.4489	397	36.59	15	453.5	-999	0.257	30.6	18	26.2	Low DOC (<0.4 mg/L)
399-2-2	2013-08-21	Steri.149	48.9	49.651	605	34.8	13	434	-999	0.29	28.6	18.3	23.5	Low DOC (<0.4 mg/L)
399-2-2	2013-05-22	Steri.15	67.425	57.5696	1511	31.47	7	171	6.99	0.54	17	2.53	2.22	High DOC (>0.4 mg/L)
399-2-2	2013-05-29	Steri.5	67.9	56.4395	1264	31.19	8	157.9	6.97	0.63	16.2	1.83	1.36	High DOC (>0.4 mg/L)
399-2-2	2013-07-31	Steri.138	48.3	45.4354	1375	33.87	12	320.8	-999	0.31	26.3	12.7	16.2	Low DOC (<0.4 mg/L)
399-2-2	2013-06-05	Steri.101	63.15	52.256	1037	32.34	9	253.8	7.14	0.46	21	6.09	8.22	High DOC (>0.4 mg/L)
399-2-2	2013-05-08	Steri.40	47.7106	46.9375	618	33.4	5	368	7.33	0.31	26.3	12.9	18.1	Low DOC (<0.4 mg/L)
399-2-23	2013-08-01	Steri.142	42.275	41.6052	810	29.52	12	483.5	-999	0.23	30.1	23.1	24.7	Low DOC (<0.4 mg/L)
399-2-23	2013-07-11	Steri.132	50.4607	50.2009	574	28.65	11	439.1	-999	0.247	28.2	20.1	23.5	Low DOC (<0.4 mg/L)
399-2-23	2013-09-12	Steri.169	45.6429	46.4154	763	31.83	14	480.5	-999	0.239	30.1	21.8	25.6	Low DOC (<0.4 mg/L)
399-2-23	2013-05-16	Steri.32	46.62	44.9234	887	27.42	6	373.9	7.11	0.261	30.1	21.1	24.7	Low DOC (<0.4 mg/L)
399-2-23	2013-04-18	Steri.69	43.277	42.5346	1198	28.79	3	450.3	-999	0.27	28.9	21.6	24.8	Low DOC (<0.4 mg/L)
399-2-23	2013-05-02	Steri.54	46.62	47.7389	679	29.6	4	448.5	7.51	0.309	30	22	25.2	Low DOC (<0.4 mg/L)
399-2-23	2013-06-20	Steri.118	41.3	41.442	460	28.83	10	441.5	7.14	0.242	29.8	19.8	23.4	Low DOC (<0.4 mg/L)
399-2-23	2013-08-22	Steri.155	48.0857	44.5523	1068	30.44	13	484	-999	0.232	29.9	22.9	25.1	Low DOC (<0.4 mg/L)
399-2-23	2013-05-23	Steri.17	46.5778	44.8494	1641	26.95	7	348	7.29	0.26	25.2	12.5	16	Low DOC (<0.4 mg/L)
399-2-23	2013-10-03	Steri.178	48.9	46.6193	757	32.45	15	478	-999	0.254	30.2	21.3	25.6	Low DOC (<0.4 mg/L)
399-2-23	2013-05-30	Steri.10	51.8556	49.2439	1000	27.32	8	362	7.36	0.256	26.5	13.7	17.5	Low DOC (<0.4 mg/L)
399-2-23	2013-06-06	Steri.106	46.05	43.6253	1268	27.88	9	422.5	6.98	0.237	29.2	18.9	23.3	Low DOC (<0.4 mg/L)
399-2-23	2013-05-09	Steri.46	39.5727	38.3087	745	28.75	5	452	7.3	0.289	29.2	21.4	25.1	Low DOC (<0.4 mg/L)
399-2-3	2013-05-01	Steri.59	69.8	60.2728	920	31.65	4	328.2	7.69	0.44	23.3	11.2	14.1	High DOC (>0.4 mg/L)
399-2-3	2013-07-10	Steri.125	55.55	49.7741	1222	30.25	11	233.4	-999	0.48	20.9	5.29	6.79	High DOC (>0.4 mg/L)
399-2-3	2013-09-11	Steri.164	49.3385	45.8399	1482	33.94	14	464.5	7.45	0.218	29.9	19.7	26.2	Low DOC (<0.4 mg/L)
399-2-3	2013-05-15	Steri.30	66.6333	54.2415	797	29.56	6	206.6	7.31	0.59	18.5	3.62	4.01	High DOC (>0.4 mg/L)
399-2-3	2013-04-17	Steri.64	71.7	67.0347	1201	30.49	3	184.8	7.6	0.361	17.2	2.92	2.96	Low DOC (<0.4 mg/L)
399-2-3	2013-06-19	Steri.114	60.3	51.8103	725	30.86	10	309.5	7.49	0.42	23.6	8.8	11.2	High DOC (>0.4 mg/L)
399-2-3	2013-10-02	Steri.172	49.6125	50.4243	497	34.55	15	469	-999	0.228	31.2	21.3	25.9	Low DOC (<0.4 mg/L)
399-2-3	2013-08-21	Steri.150	51.5308	49.6197	913	32.73	13	446	-999	0.27	29.5	19.7	24.6	Low DOC (<0.4 mg/L)
399-2-3	2013-05-22	Steri.21	70.3588	60.2257	1070	29.39	7	159.4	7.14	0.68	16.1	1.92	1.61	High DOC (>0.4 mg/L)
399-2-3	2013-05-29	Steri.6	63.8625	57.1807	2506	29.12	8	200	6.9	0.58	17	2.36	2.22	High DOC (>0.4 mg/L)
399-2-3	2013-07-31	Steri.139	57.2125	52.5769	622	31.79	12	425.2	7.08	0.32	28.3	18.4	20.3	Low DOC (<0.4 mg/L)
399-2-3	2013-06-05	Steri.102	66.6333	56.8402	1110	30.25	9	269.2	7.08	0.39	22.1	7.34	9.7	Low DOC (<0.4 mg/L)
399-2-3	2013-05-08	Steri.41	47.6333	45.2504	2004	31.28	5	362.6	7.48	0.3	25.1	13.5	18.4	Low DOC (<0.4 mg/L)
399-2-32	2013-05-01	Steri.58	41.713	41.4678	765	32.75	4	449.8	-999	0.25	28.3	21.2	24.6	Low DOC (<0.4 mg/L)
399-2-32	2013-07-10	Steri.127	52.7	48.9324	2162	31.31	11	385	-999	0.27	27.6	16.5	20	Low DOC (<0.4 mg/L)
399-2-32	2013-09-11	Steri.163	57.925	54.0263	3499	35.02	14	473.6	-999	0.194	30.9	21.2	25.9	Low DOC (<0.4 mg/L)
399-2-32	2013-05-15	Steri.25	57.925	56.0578	2844	30.69	6	332	7.33	0.32	24.7	11.5	14.5	Low DOC (<0.4 mg/L)
399-2-32	2013-04-17	Steri.66	60.3	53.4674	2479	31.62	3	425.2	-999	0.279	27.5	18.9	22.3	Low DOC (<0.4 mg/L)
399-2-32	2013-06-19	Steri.115	42.3	42.3979	367	31.96	10	471	7.08	0.21	30	22.9	24.6	Low DOC (<0.4 mg/L)
399-2-32	2013-10-02	Steri.176	53.175	50.2386	676	35.61	15	475	-999	0.206	31.5	23.3	24.8	Low DOC (<0.4 mg/L)
399-2-32	2013-08-21	Steri.151	48.6	47.7951	670	33.79	13	475	-999	0.27	30.8	20.3	26.9	Low DOC (<0.4 mg/L)
399-2-32	2013-05-22	Steri.13	66.5477	57.9544	1126	30.47	7	315	7.07	0.32	22.8	10	12.8	Low DOC (<0.4 mg/L)
399-2-32	2013-05-29	Steri.7	48.9	48.3226	1243	30.22	8	296.6	6.9	0.37	22.8	8.5	10.8	Low DOC (<0.4 mg/L)
399-2-32	2013-07-31	Steri.134	54.6	51.2824	875	32.9	12	418	-999	0.22	30.2	22.1	25.8	Low DOC (<0.4 mg/L)
399-2-32	2013-06-05	Steri.103	43.2	43.2447	614	31.36	9	420.5	7.26	0.26	28.5	18.4	22.8	Low DOC (<0.4 mg/L)
399-2-32	2013-05-08	Steri.42	60.3	54.6935	702	32.43	5	453	7.4	0.24	29.5	21.5	25	Low DOC (<0.4 mg/L)
399-2-33	2013-07-10	Steri.129	55.55	50.0784	489	30.5	11	459.8	-999	0.216	30.2	21.1	24.7	Low DOC (<0.4 mg/L)
399-2-33	2013-09-11	Steri.159	46.05	46.0453	600	34.23	14	480	-999	0.237	30.1	20.5	26.5	Low DOC (<0.4 mg/L)
399-2-33	2013-05-16	Steri.33	38.3769	39.9668	730	29.84	6	450.7	6.83	0.274	28.2	20.4	24.9	Low DOC (<0.4 mg/L)
399-2-33	2013-04-18	Steri.71	47.6333	45.0899	2372	30.97	3	454.6	7.41	0.375	28	21.3	24.8	Low DOC (<0.4 mg/L)
399-2-33	2013-06-19	Steri.116	55.55	52.122	992	31.15	10	454.6	6.97	0.228	29.9	20.1	23.8	Low DOC (<0.4 mg/L)
399-2-33	2013-05-02	Steri.53	47.475	46.8804	465	31.65	4	453.6	7.3	0.31	30.3	21.4	24.7	Low DOC (<0.4 mg/L)
399-2-33	2013-10-02	Steri.177	42.4875	41.1776	603	34.79	15	473	-999	0.228	31.7	21.3	25.2	Low DOC (<0.4 mg/L)
399-2-33	2013-08-21	Steri.153	46.05	45.8061	600	32.99	13	480	-999	0.252	29.9	21.3	26.1	Low DOC (<0.4 mg/L)
399-2-33	2013-05-22	Steri.22	46.05	45.8733	597	29.7	7	446	6.91	0.264	28.6	19.9	24	Low DOC (<0.4 mg/L)
399-2-33	2013-05-29	Steri.8	46.05	45.5866	703	29.45	8	416	6.88	0.277	27.8	18.1	22	Low DOC (<0.4 mg/L)
399-2-33	2013-07-31	Steri.141	53.9667	51.471	1053	32.14	12	417.5	-999	0.261	29.2	22	24.3	Low DOC (<0.4 mg/L)
399-2-33	2013-06-05	Steri.104	45.8464	43.008	458	30.57	9	441	7.07	0.27	28.6	19.8	23.6	Low DOC (<0.4 mg/L)
399-2-33	2013-05-09	Steri.44	41.3	42.0572	485	31.19	5	443.9	7.32	0.288	28	20.8	24.7	Low DOC (<0.4 mg/L)
399-2-5	2013-08-01	Steri.144	64.6846	53.9709	1296	32.51	12	431.6	-999	0.232	28.7	22.2	24.9	Low DOC (<0.4 mg/L)
399-2-5	2013-07-11	Steri.133	46.05	46.3507	531	31.71	11	437.5	-999	0.232	28.4	20.4	23.4	Low DOC (<0.4 mg/L)
399-2-5	2013-09-12	Steri.166	68.4429	60.3419	1847	34.84	14	475	-999	0.207	29.3	20.8	25.9	Low DOC (<0.4 mg/L)
399-2-5	2013-05-16	Steri.35	65.4818	60.8903	2785	30.38	6	311.5	6.86	0.307	23.9	10.1	13.5	Low DOC (<0.4 mg/L)
399-2-5	2013-04-18	Steri.70	70.3588	64.4137	2169	31.45	3	420.5	-999	0.642	28.6	18.8	21.2	High DOC (>0.4 mg/L)
399-2-5	2013-05-02	Steri.49	57.925	52.0771	759	32.2	4	452.3	7.58	0.305	30.5	19	21.9	Low DOC (<0.4 mg/L)
399-2-5	2013-06-20	Steri.119	60.3	52.4936	701	31.8	10	466	6.91	0.243	30.5	21.4	24.2	Low DOC (<0.4 mg/L)
399-2-5	2013-08-22	Steri.156	49.6953	48.1688	591	33.42	13	475	-999	0.219	29.5	21.5	25.7	Low DOC (<0.4 mg/L)
399-2-5	2013-05-23	Steri.18	68.4429	62.6287	2371	29.9	7	325	7.1	0.317	24.1	10.7	13.8	Low DOC (<0.4 mg/L)
399-2-5	2013-10-03	Steri.179	69.8	62.338	1690	35.44	15	479.3	-999	0.228	30.4	21.2	25.6	Low DOC (<0.4 mg/L)
399-2-5	2013-05-30	Steri.11	47.6333	46.728	701	30.35	8	381.8	6.8	0.305	26.8	14.3	17.9	Low DOC (<0.4 mg/L)
399-2-5	2013-06-06	Steri.107	59.4364	54.5983	733	30.85	9	438.8	7	0.316	29.4	19.7	23	Low DOC (<0.4 mg/L)
399-2-5	2013-05-09	Steri.47	48.0857	45.5689	873	31.72	5	443	7.27	0.247	29.2	20.4	23.8	Low DOC (<0.4 mg/L)
399-2-7	2013-08-01	Steri.143	44.4667	43.571	1156	29.51	12	441.6	-999	0.242	29.6	23.4	24.9	Low DOC (<0.4 mg/L)
399-2-7	2013-07-11	Steri.131	54.4324	52.386	487	28.48	11	479.1	-999	0.202	29.5	23.7	25.3	Low DOC (<0.4 mg/L)
399-2-7	2013-09-12	Steri.167	44.0143	42.0967	520	31.8	14	479.5	-999	0.254	30.6	21.1	25.5	Low DOC (<0.4 mg/L)
399-2-7	2013-05-16	Steri.34	64.8673	56.7374	572	27.42	6	464.3	6.8	0.279	26.3	14.2	17.6	Low DOC (<0.4 mg/L)
399-2-7	2013-04-18	Steri.68	46.05	47.7832	774	28.83	3	455.1	7.37	0.112	29	21.4	24.9	Low DOC (<0.4 mg/L)
399-2-7	2013-05-02	Steri.50	53.9667	52.4601	715	29.24	4	460	7.32	0.305	30.5	21.2	25	Low DOC (<0.4 mg/L)
399-2-7	2013-06-20	Steri.117	38.651	42.1002	506	28.82	10	471.3	7.34	0.243	31.7	22.2	24.8	Low DOC (<0.4 mg/L)
399-2-7	2013-08-22	Steri.154	44.15	43.4717	724	30.45	13	484.6	7.25	0.239	30.1	22.1	25.8	Low DOC (<0.4 mg/L)
399-2-7	2013-05-23	Steri.16	53.3175	50.4124	656	26.99	7	457.8	6.88	0.267	29.4	20.7	24.3	Low DOC (<0.4 mg/L)
399-2-7	2013-10-03	Steri.181	49.8	43.8938	776	33.4	15	481.2	7.36	0.235	30.6	22.3	24.6	Low DOC (<0.4 mg/L)
399-2-7	2013-05-30	Steri.9	54.0798	49.9581	1054	27.22	8	467.5	6.75	0.228	30.3	20.7	25.2	Low DOC (<0.4 mg/L)
399-2-7	2013-06-06	Steri.105	38.925	39.5074	769	27.92	9	478	7.05	0.231	31.1	21.6	24.6	Low DOC (<0.4 mg/L)
399-2-7	2013-05-09	Steri.45	64.3375	57.0121	454	27.79	5	456.3	7.21	0.258	30.6	21.2	24.6	Low DOC (<0.4 mg/L)
399-3-19	2013-05-01	Steri.60	37.5	37.1338	761	51.22	4	443	7.68	0.317	30.2	22.7	23.5	Low DOC (<0.4 mg/L)
399-3-19	2013-07-10	Steri.128	58.6235	56.2755	1464	49.64	11	477	-999	0.227	31.6	25.3	24.9	Low DOC (<0.4 mg/L)
399-3-19	2013-09-11	Steri.165	53.175	50.5544	959	53.49	14	432.1	-999	0.274	26.6	21.1	24	Low DOC (<0.4 mg/L)
399-3-19	2013-05-15	Steri.31	47.6333	47.4183	709	49.32	6	453	7.4	0.255	31	23	24.5	Low DOC (<0.4 mg/L)
399-3-19	2013-04-17	Steri.67	60.3	53.6594	771	50.23	3	433	7.25	0.483	28	19.2	24.3	High DOC (>0.4 mg/L)
399-3-19	2013-06-19	Steri.109	44.0143	41.9342	1691	50.56	10	463	7.58	0.223	30.7	22.8	24.1	Low DOC (<0.4 mg/L)
399-3-19	2013-10-02	Steri.175	43.2	43.899	603	54.02	15	416.7	-999	0.285	26.2	19	24.9	Low DOC (<0.4 mg/L)
399-3-19	2013-08-21	Steri.152	56.9471	52.8003	1907	52.29	13	450.5	7.2	0.21	27.5	21.5	23.8	Low DOC (<0.4 mg/L)
399-3-19	2013-05-22	Steri.24	57.0014	52.237	590	49.01	7	467	7	0.25	30.5	24.1	23	Low DOC (<0.4 mg/L)
399-3-19	2013-05-29	Steri.1	46.6448	44.423	1372	48.75	8	475	7.3	0.221	31.6	24	23.7	Low DOC (<0.4 mg/L)
399-3-19	2013-07-31	Steri.140	66.6333	58.6683	1494	51.44	12	458.8	7.07	0.241	28.3	20.7	24.3	Low DOC (<0.4 mg/L)
399-3-19	2013-06-05	Steri.97	44.7545	43.8458	499	50	9	497	7.41	0.235	31.5	30.5	24	Low DOC (<0.4 mg/L)
399-3-19	2013-05-08	Steri.43	53.9667	50.1277	1225	51.05	5	448.5	7.49	0.319	29.7	24.2	23.4	Low DOC (<0.4 mg/L)
N. Piezo	2013-05-01	Steri.56	66	60.1915	2839	0	4	165	-999	0.72	16.5	2.38	2.2	High DOC (>0.4 mg/L)
N. Piezo	2013-07-10	Steri.122	60.3	54.7877	2985	0	11	156.7	6.94	0.67	15.4	1.76	1.44	High DOC (>0.4 mg/L)
N. Piezo	2013-09-11	Steri.161	60.3	55.8424	1563	0	14	NA	-999	0.686	17	3.55	4.23	High DOC (>0.4 mg/L)
N. Piezo	2013-05-15	Steri.27	65.4056	59.4131	1454	0	6	135	6.9	1.22	14.2	1.38	0.85	High DOC (>0.4 mg/L)
N. Piezo	2013-04-17	Steri.61	60.3	55.2827	1501	0	3	156.5	-999	0.79	16.2	1.97	1.91	High DOC (>0.4 mg/L)
N. Piezo	2013-06-19	Steri.112	63.3	56.7724	1785	0	10	140.8	7.02	1.07	14.1	1.52	1.13	High DOC (>0.4 mg/L)
N. Piezo	2013-10-02	Steri.174	56.2286	50.4274	1021	0	15	349	-999	0.444	24.9	12.3	17.9	High DOC (>0.4 mg/L)
N. Piezo	2013-08-21	Steri.147	48.9	44.9659	1662	0	13	262.5	-999	0.6	20.5	8.16	10.6	High DOC (>0.4 mg/L)
N. Piezo	2013-05-22	Steri.20	61.725	58.0255	2391	0	7	138.5	7.1	1.15	14.3	1.44	1.06	High DOC (>0.4 mg/L)
N. Piezo	2013-05-29	Steri.4	63.6529	57.6462	1458	0	8	146.1	6.55	1.13	14.5	1.35	0.95	High DOC (>0.4 mg/L)
N. Piezo	2013-07-31	Steri.136	57.925	55.9526	3197	0	12	135.6	-999	0.91	15.3	2.21	2.15	High DOC (>0.4 mg/L)
N. Piezo	2013-06-05	Steri.100	63.15	58.9739	1664	0	9	135	6.56	1.29	13.6	1.47	0.75	High DOC (>0.4 mg/L)
N. Piezo	2013-05-08	Steri.38	63.3	56.7125	1631	0	5	146	7.5	0.99	15.4	1.63	1.07	High DOC (>0.4 mg/L)
River	2013-05-01	Steri.55	64.528	60.1017	1990	0	4	145	-999	1.28	15	1.48	0.81	High DOC (>0.4 mg/L)
River	2013-07-10	Steri.123	63.8625	61.2046	2035	0	11	121.9	-999	1.5	12.9	1.01	0.28	High DOC (>0.4 mg/L)
River	2013-09-11	Steri.160	64.1	58.7884	1588	0	14	136.6	-999	1.281	13.5	1.2	0.84	High DOC (>0.4 mg/L)
River	2013-05-15	Steri.26	71.1571	64.0357	1471	0	6	118	7.11	2.07	12	1.16	0.38	High DOC (>0.4 mg/L)
River	2013-04-17	Steri.62	60.8089	58.6859	2464	0	3	143.3	7.21	1.26	15.2	1.43	0.93	High DOC (>0.4 mg/L)
River	2013-06-19	Steri.110	67.425	60.7574	1475	0	10	121.7	6.63	1.63	12.7	1.04	0.35	High DOC (>0.4 mg/L)
River	2013-10-02	Steri.173	64.6846	59.8341	1709	0	15	139.4	-999	1.22	13.5	1.36	0.98	High DOC (>0.4 mg/L)
River	2013-08-21	Steri.146	71.1571	64.013	1506	0	13	130.7	-999	1.33	13.1	1.04	0.39	High DOC (>0.4 mg/L)
River	2013-05-22	Steri.23	67.14	62.6986	1927	0	7	129	7.41	1.85	13.5	1.26	0.51	High DOC (>0.4 mg/L)
River	2013-05-29	Steri.2	69.8	63.3209	1461	0	8	125.4	6.7	1.82	13.5	1.18	0.4	High DOC (>0.4 mg/L)
River	2013-07-31	Steri.135	64.3714	60.6234	2273	0	12	127.3	-999	1.42	13.1	0.99	0.28	High DOC (>0.4 mg/L)
River	2013-06-05	Steri.98	61.8405	57.7529	2403	0	9	120.9	7.2	1.86	12.7	1.09	0.42	High DOC (>0.4 mg/L)
River	2013-05-08	Steri.37	66	60.113	1601	0	5	140	7.77	1.49	14.6	1.36	0.64	High DOC (>0.4 mg/L)
